# Supplementary material for: Evaluating the Prognostic Value of the Triglyceride–Glucose Index in Different Populations: A Critical Analysis
Source: Nutrients. 2025 Mar 24;17(7):1124. doi: 10.3390/nu17071124 (PMC11990857; doi:10.3390/nu17071124)
Supplement: Supplementary file 1 [file nutrients-17-01124-s001.zip]

Archive with 1 entries (1 files):
- nutrients-3502454-supplementary.pdf
